# Supplementary material for: Methods of Orthodontic Microimplant Surface Modifications Providing Antibacterial Properties: A Systematic Review
Source: Materials (Basel). 2025 Jul 30;18(15):3575. doi: 10.3390/ma18153575 (PMC12348905; doi:10.3390/ma18153575)
Supplement: Supplementary file 1 [file materials-18-03575-s001.zip]

Archive with 1 entries (1 files):
- materials-3757828-supplementary.pdf
